# Supplementary material for: Extensive cross-regulation of post-transcriptional regulatory networks in Drosophila
Source: Genome Res. 2015 Nov;25(11):1692–702. doi: 10.1101/gr.182675.114 (PMC4617965; doi:10.1101/gr.182675.114)
Supplement: Supplemental Material [file supp_gr.182675.114_Analysis_scripts.zip]

Archive with 7 entries (7 files):
- analyze_motif_dists.py
- create_mer_dist.py
- DE_IDR_commands.R
- num_trans_bound.R
- paper_numbers.hnRNPs.R
- paper_numbers.R
- README
