# Supplementary material for: Extensive cross-regulation of post-transcriptional regulatory networks in Drosophila
Source: Genome Res. 2015 Nov;25(11):1692–702. doi: 10.1101/gr.182675.114 (PMC4617965; doi:10.1101/gr.182675.114)
Supplement: Supplemental Material [file supp_gr.182675.114_SuppTable_8_-_Number_of_RNAs_Bound_by_number_of_RBPs.xlsx]

## Sheet: Sheet1
Number.of.RBPs.Bound	Number.of.RNAs.Bound	Prob.Single.RNA.Bound.by.X.RBPs.or.more	Prob.Max.RNA.Bound.by.X.RBPs.or.more	Prob.N.RNAs.Bound.by.X.RBPs.or.more.Approx
0	2248	1	1	0
1	1742	0.983732	1	4.46e-24
2	1233	0.908083	1	1
3	953	0.742524	1	1
4	694	0.515839	1	1
5	575	0.298119	1	0.0131589
6	441	0.14225	1	1.85328e-86
7	368	0.0559735	1	4.65419e-296
8	249	0.0181792	1	0
9	175	0.00487735	1	0
10	122	0.00108051	0.999294	0
11	70	0.000197203	0.733866	0
12	50	2.95123e-05	0.179703	0
13	24	3.59376e-06	0.0238328	0
14	10	3.51964e-07	0.0023596	0
15	6	2.72551e-08	0.000182919	0
